# Supplementary material for: Evaluation of an infectious‑disease response training program for primary care physicians in Korea using Kirkpatrick’s 4 levels and the Context, Input, Process, and Product model: a mixed‑methods study
Source: J Educ Eval Health Prof. 2025 Dec 31;22:40. doi: 10.3352/jeehp.2025.22.40 (PMC13006793; doi:10.3352/jeehp.2025.22.40)
Supplement: Supplementary file 1 [file jeehp-22-40-dataset1.xlsx]

## Sheet: Sheet1
ID	개인정보	성별	근무형태	사전성취도1	사전성취도2	사전성취도3	사전성취도4	사전성취도5	사전성취도6	사전성취도7	사전성취도8	사전성취도9	사전성취도10	사전성취도11	사전성취도12	사전성취도13	사전성취도14	사전성취도15	직후성취도1	직후성취도2	직후성취도3	직후성취도4	직후성취도5	직후성취도6	직후성취도7	직후성취도8	직후성취도9	직후성취도10	직후성취도11	직후성취도12	직후성취도13	직후성취도14	직후성취도15	직후만족도1	직후만족도2	직후만족도3	직후만족도4	직후만족도5	직후만족도6	직후만족도7	직후만족도8	직후만족도9	직후만족도10	직후만족도11	직후만족도12	직후만족도13	직후만족도14	직후만족도15	직후만족도16
1	1	1	5	1	1	1	1	1	1	1	1	1	0	1	1	1	1	1	1	1	1	1	1	1	1	1	1	1	0	1	1	1	1	5	5	5	5	5	5	5	5	5	5	5	5	5	3	5	3
2	1	0	2	0	1	0	1	1	1	1	0	1	1	0	1	0	0	1	0	0	0	1	0	1	1	0	1	1	0	1	0	0	1	4	4	4	4	4	4	4	4	4	4	4	4	4	4	4	4
3	1	0	2	0	1	0	0	1	1	1	1	1	0	0	0	1	0	0	1	1	0	1	1	1	1	1	1	0	1	1	1	1	0	4	4	4	4	4	4	4	4	4	4	4	4	4	4	4	4
4	1	0	5	0	1	0	1	1	1	1	0	1	0	0	1	1	1	0	0	1	0	1	0	1	1	0	1	0	0	1	1	1	0	4	4	5	4	4	5	5	5	5	5	5	5	5	5	5	5
5	1	0	4	1	1	0	0	1	1	1	1	1	1	0	1	1	1	0	1	1	0	1	1	1	1	1	1	1	0	1	1	1	0	4	4	4	4	4	4	4	4	4	4	4	4	4	4	4	4
6	1	0	5	1	0	0	1	1	1	1	1	1	0	1	0	1	1	0	1	0	0	1	1	1	1	1	1	1	1	1	1	1	0	4	4	4	5	5	4	4	4	4	4	4	4	4	4	4	4
7	1	0	4	0	1	0	0	1	1	1	1	1	0	1	0	1	0	1	0	1	1	0	1	1	1	1	1	0	0	1	1	1	0	4	4	4	4	4	4	4	4	4	4	4	4	4	4	4	4
8	1	0	1	0	1	0	0	1	0	1	1	1	0	0	0	1	0	0	1	1	1	1	1	1	1	1	1	1	0	1	1	0	1	3	3	3	5	5	5	3	3	3	3	5	3	4	5	4	3
9	1	0	1	1	1	1	0	1	1	1	1	1	0	1	1	1	1	1	1	1	1	1	1	1	0	1	1	0	1	1	1	0	0	0	0	0	0	0	0	0	0	0	0	0	0	0	0	0	0
10	1	0	2	1	1	0	0	1	1	1	0	1	0	0	1	1	1	0	1	1	0	0	1	1	1	1	1	0	0	0	1	1	0	5	5	5	5	4	4	4	3	3	3	3	2	4	4	4	4
11	1	0	5	0	1	1	0	0	1	1	1	0	0	0	1	1	1	1	1	1	0	1	1	1	1	1	0	1	0	1	0	1	1	4	4	4	4	4	4	4	4	4	4	4	4	4	4	4	4
12	1	0	5	0	1	1	1	1	1	1	1	1	0	0	0	1	1	0	0	1	1	1	1	1	1	0	1	0	0	0	1	1	0	4	4	4	4	4	4	4	4	3	4	4	4	3	3	4	4
13	1	0	5	1	1	1	1	1	1	1	1	1	0	0	1	1	0	1	1	1	1	1	1	1	1	1	1	0	0	1	1	0	1	4	4	4	4	5	5	4	4	4	4	4	4	4	4	4	4
14	1	0	5	1	1	0	0	1	1	1	0	1	1	0	1	1	1	0	1	1	0	0	1	0	1	0	1	0	0	1	1	1	0	4	4	4	4	4	4	4	4	4	4	4	4	4	4	4	4
15	1	0	3	1	1	0	1	1	1	1	1	1	0	1	1	1	1	1	1	1	0	1	0	1	1	1	1	0	0	1	1	1	1	4	4	4	5	1	5	4	4	4	5	5	4	5	5	4	4
16	1	0	5	1	1	0	1	1	1	1	0	1	0	0	1	1	1	0	1	1	0	1	1	1	1	0	1	0	0	1	1	1	0	3	3	3	3	3	3	3	3	3	3	3	3	3	3	3	3
17	1	0	5	0	1	0	1	1	1	1	0	1	0	0	1	1	1	1	0	1	0	1	1	1	1	0	1	0	1	1	1	1	1	4	4	4	4	4	5	5	5	5	5	5	5	5	5	5	5
18	1	1	5	1	1	1	0	0	1	1	1	1	1	1	0	1	1	1	1	1	1	1	1	1	1	1	1	1	0	1	1	1	1	5	5	5	5	5	5	5	5	5	5	5	5	5	5	5	5
19	1	0	1	1	1	0	1	0	1	1	0	1	0	0	1	1	0	1	1	1	1	1	1	1	1	1	1	0	0	1	1	0	1	4	4	4	4	4	4	5	5	5	5	4	4	4	3	4	4
20	1	0	2	0	1	0	0	1	1	1	1	1	0	0	1	0	1	0	0	1	0	0	1	1	1	1	1	0	0	1	1	0	0	4	4	4	3	4	4	2	4	4	4	4	4	3	4	4	4
21	1	0	1	1	1	1	1	1	1	1	0	1	1	1	1	1	1	1	1	1	1	1	1	1	1	0	1	1	1	1	0	1	1	4	4	4	5	4	4	4	4	4	3	3	3	4	4	4	4
22	1	0	1	0	1	0	0	1	0	1	0	1	1	1	0	1	1	1	1	1	0	1	1	1	1	1	1	1	1	1	1	1	1	3	3	3	3	5	5	5	3	3	4	4	4	4	4	4	4
23	1	0	5	0	1	1	1	1	1	1	1	1	0	1	0	1	1	0	1	1	0	1	0	1	0	1	1	0	1	0	1	1	0	4	4	4	3	5	5	4	2	2	1	1	1	3	3	3	3
24	1	0	5	0	1	0	0	1	1	1	1	1	1	0	1	1	1	0	1	1	0	1	1	1	1	1	1	0	0	1	1	1	0	4	5	5	5	4	5	5	5	5	5	4	5	5	5	4	4
25	1	0	3	0	1	0	0	1	0	1	1	1	0	0	0	1	1	0	1	1	0	1	1	1	1	1	1	1	0	1	1	1	1	4	4	4	4	4	5	5	5	3	4	5	5	5	4	5	4
26	1	0	3	1	1	1	0	1	1	1	1	1	0	0	0	1	1	0	1	1	0	0	1	1	0	0	1	0	1	1	1	1	1	4	4	4	4	4	4	4	4	4	4	4	4	4	4	4	4
27	1	0	5	1	1	1	1	1	1	1	1	1	0	0	1	1	1	0	1	1	0	1	1	1	1	1	1	0	0	1	1	1	0	5	5	5	5	5	5	5	5	5	5	5	5	5	5	5	5
28	1	1	5	1	1	1	1	1	1	0	0	1	0	0	0	1	1	0	1	1	1	1	1	1	0	1	1	0	0	0	1	1	0	4	4	4	5	4	4	4	4	4	4	4	4	4	4	4	4
29	1	0	5	0	1	0	0	1	1	1	1	1	0	1	0	1	1	0	0	1	0	1	1	1	1	1	1	0	1	0	1	0	0	3	3	3	3	3	3	3	3	3	3	3	3	3	3	3	3
30	1	0	5	0	1	0	1	1	1	0	0	0	0	0	0	1	1	0	0	1	0	1	1	1	1	1	1	0	1	1	1	0	0	0	0	0	0	0	0	0	0	0	0	0	0	0	0	0	0
31	1	0	3	0	1	0	0	0	1	1	1	1	0	0	1	0	0	1	1	1	1	1	1	1	1	1	1	1	1	1	1	1	0	4	4	4	4	4	3	4	4	4	4	4	4	4	4	4	4
32	1	0	5	1	1	1	0	0	0	1	1	1	0	0	1	1	1	0	1	1	1	1	1	1	1	1	1	0	0	1	1	1	0	4	4	4	4	4	2	4	4	4	4	4	4	3	2	4	4
33	1	0	5	1	1	0	0	1	1	1	1	1	0	0	0	1	1	1	1	1	0	0	1	0	1	1	1	0	0	1	1	1	1	4	4	4	4	4	4	4	4	4	4	4	4	4	4	4	4
34	1	1	5	0	1	1	0	1	1	1	1	1	1	0	1	1	1	1	1	1	1	1	1	1	1	1	1	1	1	0	1	1	0	4	4	4	4	4	4	4	4	4	4	4	4	4	3	4	4
35	1	0	4	1	1	0	0	1	0	1	1	0	0	0	0	1	1	1	0	1	0	0	1	0	1	0	0	1	0	1	1	1	0	4	4	4	5	5	3	4	4	4	3	5	4	3	2	3	3
36	1	0	2	0	1	1	0	1	0	1	1	1	0	0	1	1	1	0	1	1	1	1	1	1	1	1	1	0	0	1	1	1	0	5	5	5	5	5	5	5	5	5	5	5	5	5	5	5	5
37	1	0	5	0	1	1	0	0	1	0	1	0	0	0	1	1	1	0	1	1	1	1	1	1	1	1	1	0	0	1	1	1	0	5	5	5	5	5	4	4	3	3	4	5	5	5	5	4	5
38	1	0	2	1	1	0	1	1	1	1	1	1	0	0	1	1	1	1	1	1	1	1	1	1	1	1	1	0	0	1	1	1	1	4	4	4	5	2	3	4	3	3	3	4	3	4	3	4	4
39	1	0	4	1	1	1	0	1	1	1	1	1	0	0	1	1	1	1	0	1	0	1	1	1	1	0	1	0	0	0	1	1	0	4	4	4	4	4	4	4	4	5	4	4	4	4	4	4	4
40	1	1	2	0	1	0	0	1	1	1	1	1	0	0	1	1	1	1	1	1	0	0	1	1	1	1	1	0	1	1	1	1	1	3	3	3	3	3	3	3	3	3	3	3	3	3	3	3	3
41	1	0	1	0	1	0	0	0	0	1	1	1	0	1	0	1	1	1	0	1	0	0	0	0	1	1	1	0	1	1	1	1	1	5	5	5	5	5	5	5	5	5	5	5	5	5	5	5	5
42	1	0	5	1	1	0	1	1	1	1	1	1	0	0	1	1	1	0	0	1	0	1	1	1	0	0	0	0	0	0	1	1	0	4	4	4	4	4	4	4	4	4	4	4	4	4	4	4	4
43	1	1	5	1	1	0	1	1	1	1	1	1	0	0	1	1	1	0	1	1	0	1	1	1	1	1	1	1	1	1	1	1	1	3	3	3	3	3	4	4	4	4	4	4	4	4	4	4	4
44	1	0	2	1	1	0	1	1	1	1	1	1	0	1	1	1	0	1	1	1	1	1	1	1	1	1	1	0	0	1	1	0	1	5	5	5	5	4	5	5	5	4	4	5	5	4	4	5	5
45	1	0	5	0	0	0	0	1	0	1	1	0	0	0	0	1	0	1	0	0	0	1	1	1	0	0	0	0	0	0	1	1	0	5	5	5	5	5	5	5	5	5	5	5	5	5	5	5	5
46	1	0	1	1	1	0	1	1	0	1	1	1	0	0	0	0	0	0	1	1	0	0	1	1	1	1	1	1	0	0	1	1	1	4	4	4	4	4	4	4	4	4	4	4	4	4	3	4	4
47	1	0	5	1	1	1	1	1	1	1	1	1	0	1	0	1	1	0	1	1	0	1	1	1	1	1	1	1	1	1	1	1	1	5	5	5	5	5	5	5	5	5	5	5	5	5	5	5	5
48	1	0	2	1	1	1	1	1	1	1	1	1	1	1	1	1	1	0	1	1	1	1	1	1	1	1	1	1	0	1	1	0	1	4	4	4	4	4	4	4	4	4	4	4	4	4	4	4	4
49	1	0	4	0	1	0	1	1	1	1	0	0	0	1	0	1	1	0	1	1	0	1	1	1	1	1	1	0	0	0	0	0	1	4	4	4	5	5	5	5	4	4	3	5	5	5	4	4	4
50	1	0	5	0	1	0	1	1	1	1	1	1	1	0	1	1	1	0	0	1	1	1	1	1	1	1	1	1	0	1	1	1	1	4	4	4	4	4	4	4	4	4	4	4	3	4	3	4	4
51	1	0	5	0	1	0	0	1	1	1	1	1	0	0	0	1	1	0	1	1	1	1	1	1	1	1	1	0	1	0	1	1	0	4	4	5	5	5	4	4	3	4	4	5	2	4	4	4	4
52	1	0	2	0	1	0	1	1	1	1	0	0	0	0	1	1	1	0	1	1	0	1	1	0	1	1	1	0	0	1	0	0	1	3	3	3	3	3	3	3	3	3	3	3	3	3	3	3	3
53	1	1	4	0	1	1	1	1	1	1	1	1	0	0	0	1	1	0	1	1	1	1	1	1	1	1	1	0	0	0	1	1	0	5	5	5	5	5	5	5	5	5	5	5	5	5	5	5	5
54	1	0	3	1	1	1	0	1	1	1	1	1	0	1	0	1	1	1	1	1	1	1	0	1	1	1	1	0	0	0	1	1	0	4	4	4	4	4	4	4	4	4	4	4	4	4	4	4	4
55	1	0	5	0	1	1	1	1	1	1	0	0	0	0	0	1	1	1	1	1	1	1	1	1	1	1	1	1	1	0	1	1	1	5	5	5	5	5	5	5	5	4	5	5	5	5	4	5	5
56	1	0	5	1	1	1	0	1	0	1	1	1	0	0	1	1	0	1	1	1	1	1	1	0	1	1	1	0	0	1	1	1	1	4	3	3	2	3	3	3	4	3	4	3	2	2	1	3	2
57	1	0	2	0	1	1	0	1	1	1	1	1	0	0	1	1	1	0	0	1	1	0	1	1	1	1	1	0	1	1	0	1	1	5	5	5	5	5	3	5	5	5	5	5	5	4	4	4	4
58	1	0	5	0	1	0	1	1	1	1	0	1	0	0	1	0	1	0	1	1	0	1	1	1	1	1	1	1	0	1	1	1	1	5	5	5	5	1	5	5	4	4	5	5	5	5	4	5	5
59	1	1	5	1	1	1	0	1	0	1	1	1	0	0	1	1	1	1	1	1	0	1	1	1	0	1	1	0	0	1	1	1	0	4	4	4	4	4	4	4	4	4	4	4	4	4	4	4	4
60	1	1	5	0	1	0	1	1	0	1	1	0	1	0	1	1	1	1	1	1	1	1	1	1	1	1	1	0	0	1	1	1	1	4	4	3	4	4	4	3	4	4	4	4	4	4	4	3	3
61	1	0	5	1	1	1	0	1	1	1	1	1	1	0	1	1	1	0	1	1	1	1	1	1	1	1	1	1	1	1	1	0	1	4	4	4	4	4	4	4	4	4	4	4	4	2	3	4	4
62	1	0	5	0	1	0	1	1	1	0	0	0	0	0	0	1	1	0	0	1	0	1	1	1	1	1	1	1	0	1	1	1	0	4	4	4	4	4	4	4	4	4	4	4	4	3	3	4	4
63	1	1	5	1	1	1	0	1	1	1	1	1	0	0	0	1	0	0	1	1	1	1	1	1	1	1	1	0	1	0	1	0	1	4	4	4	5	5	5	4	4	4	4	4	3	4	4	4	4
64	1	0	5	1	1	0	0	1	0	1	0	0	0	0	0	1	1	0	1	1	1	1	1	1	1	0	1	1	0	1	0	1	1	5	5	5	5	5	5	5	5	5	5	5	5	5	5	5	5
65	1	0	1	0	1	0	0	0	1	1	1	1	0	0	0	0	1	0	0	1	0	0	1	1	1	1	1	0	0	0	0	1	0	4	4	4	5	1	4	4	4	4	4	4	4	4	3	4	4
66	1	1	5	0	1	0	0	1	1	1	0	1	0	0	0	1	1	0	0	1	0	1	1	1	1	0	1	0	0	1	1	1	0	4	4	4	5	4	2	4	4	4	4	4	4	4	4	4	4
67	1	1	5	1	1	1	0	1	1	1	0	1	0	0	1	1	1	0	1	1	1	0	1	1	1	1	1	1	1	1	1	1	0	4	4	4	4	4	4	4	4	4	4	4	4	3	4	4	4
68	1	0	5	0	1	1	1	1	1	1	0	1	0	0	0	1	1	0	0	1	1	1	1	1	1	1	1	0	0	0	1	1	0	4	4	4	5	5	4	5	4	4	4	4	4	5	4	4	4
69	1	0	2	0	1	0	1	1	1	1	0	0	0	1	0	1	1	1	1	1	1	1	1	1	1	1	1	0	1	0	1	1	1	4	4	4	5	5	5	4	5	4	5	4	5	5	4	5	5
70	1	0	5	0	1	1	1	1	1	1	1	0	0	0	0	1	0	0	1	1	0	0	1	1	1	1	1	1	0	0	1	1	1	4	4	4	4	4	4	4	4	4	4	4	4	4	4	4	4
71	1	0	3	1	1	0	0	1	0	1	1	0	0	0	0	0	0	1	1	1	1	1	1	1	1	1	1	0	0	1	1	1	1	4	4	4	4	4	4	4	4	4	4	4	4	4	4	4	4
72	1	1	5	0	1	0	1	0	0	0	1	1	0	0	1	1	1	1	0	1	0	0	1	1	1	1	1	0	0	0	1	1	1	4	4	4	3	4	4	4	5	5	5	5	5	5	5	5	5
73	1	0	5	1	1	1	0	1	1	1	1	1	0	1	1	1	1	1	1	1	1	1	1	1	1	1	1	1	0	1	1	1	1	5	5	5	5	5	5	5	5	5	5	5	5	5	5	5	5
74	1	0	5	1	1	0	1	1	1	1	0	0	1	1	1	1	1	1	1	1	1	1	1	1	1	0	1	1	0	0	1	1	1	4	4	4	4	4	4	4	4	4	4	4	4	4	4	4	4
75	1	1	5	1	1	0	1	1	1	1	0	1	0	0	0	1	1	0	0	1	0	1	1	1	1	1	1	0	0	1	1	1	0	5	5	5	5	5	5	5	5	5	5	5	5	5	5	5	5
76	1	1	2	1	1	0	0	1	1	1	1	1	0	1	0	1	1	0	1	1	1	0	1	1	0	1	1	0	1	1	1	1	1	4	4	4	4	4	4	4	4	4	4	4	4	4	4	4	4
77	1	1	2	0	1	1	1	1	0	1	1	1	0	1	1	1	0	0	1	1	1	1	1	1	1	1	1	1	0	1	1	1	1	4	4	4	4	4	4	4	4	4	4	4	4	4	4	4	4
78	1	0	4	0	1	0	1	0	1	0	1	1	0	0	0	1	1	0	0	0	1	1	1	1	0	1	1	0	0	0	1	0	0	4	4	4	4	4	4	4	4	4	4	4	4	4	4	4	4
79	1	0	2	0	1	0	0	1	1	1	1	1	0	0	1	0	0	0	0	1	0	0	1	1	1	0	1	1	0	1	1	1	1	4	2	4	2	4	3	3	4	4	4	4	4	2	4	3	3
80	1	0	4	1	1	1	0	1	0	1	1	1	0	1	1	1	0	1	1	1	0	0	1	0	1	1	1	0	1	1	1	0	1	3	3	3	4	2	3	4	4	4	4	4	4	4	3	4	4
81	1	1	5	1	1	0	0	1	0	1	1	1	0	0	0	1	1	1	1	1	0	1	1	1	1	1	1	0	1	0	1	1	0	4	4	4	4	4	4	4	4	4	4	4	4	4	4	4	4
82	1	0	3	1	0	1	0	0	0	1	1	1	1	1	1	0	0	1	0	1	0	0	1	1	1	1	1	1	0	1	1	1	0	4	4	4	5	1	3	4	4	4	4	4	4	4	4	4	4
83	1	1	3	1	1	0	1	1	1	1	1	1	0	0	0	1	1	1	1	1	1	1	1	1	1	1	0	1	0	0	1	1	0	5	5	5	5	5	5	5	5	5	5	5	1	5	3	5	5
84	1	0	1	0	1	0	0	1	1	1	1	1	0	1	0	1	1	0	0	1	0	0	1	1	1	1	1	0	0	0	1	1	1	4	4	4	5	5	5	5	5	5	4	4	5	4	5	4	4
85	1	0	3	0	1	0	0	1	1	1	1	1	0	0	1	1	1	0	0	1	0	1	1	1	1	0	1	1	0	1	1	1	0	5	5	5	5	4	3	5	5	4	5	5	5	5	5	5	5
86	1	0	5	0	0	0	1	0	1	1	0	0	1	0	0	0	1	1	0	0	0	1	1	1	1	1	1	0	0	1	1	1	0	4	4	5	4	4	5	4	4	4	5	4	4	4	5	4	4
87	1	0	5	0	1	0	1	1	1	1	0	1	0	0	1	1	1	0	0	1	0	1	1	1	1	0	1	0	0	1	1	1	0	3	4	4	4	4	2	3	2	2	3	3	3	2	3	3	3
88	1	0	1	0	1	1	0	1	1	1	1	1	0	0	1	1	1	0	0	1	1	0	1	1	1	0	1	1	0	1	1	1	1	4	4	4	4	2	4	4	4	4	4	4	4	4	4	5	4
89	1	0	5	1	1	1	0	1	1	1	1	1	0	0	1	1	0	1	1	0	1	1	1	1	1	1	1	1	1	1	1	1	1	4	4	4	4	5	4	4	4	5	5	5	4	5	4	4	4
90	1	0	1	1	1	1	1	1	1	1	1	1	0	0	1	1	0	0	1	1	1	1	1	1	1	1	1	1	0	1	1	0	0	4	4	4	4	4	4	4	4	4	4	4	3	3	4	4	5
91	1	0	4	0	1	0	1	0	1	1	1	1	0	0	0	1	0	1	0	1	0	1	1	1	1	1	1	0	1	1	0	0	0	3	3	3	3	3	3	3	3	3	3	3	3	3	3	3	3
92	1	0	4	1	1	1	0	1	1	1	1	1	1	1	0	0	0	0	0	1	0	0	1	1	0	1	1	1	0	0	1	1	0	4	4	4	3	2	4	4	4	4	4	4	4	4	4	4	4
93	1	0	4	0	1	0	1	1	0	1	1	1	1	1	1	0	0	1	1	1	0	1	1	0	1	1	1	1	1	1	1	1	1	4	4	4	4	4	3	4	4	4	4	4	4	4	4	4	4
94	1	0	5	1	1	1	0	0	1	1	1	1	1	0	1	1	1	0	1	1	1	0	0	1	1	1	1	0	0	1	1	1	0	4	4	4	4	4	4	4	4	4	4	4	4	4	4	4	4
95	1	0	5	0	1	0	1	1	0	1	1	0	0	0	0	0	1	0	0	1	0	1	1	1	1	1	1	1	0	0	1	1	0	0	0	0	0	0	0	0	0	0	0	0	0	0	0	0	0
96	1	0	5	1	1	0	0	1	1	1	1	1	0	1	1	1	1	0	1	1	1	1	1	1	1	1	1	1	0	1	0	1	0	4	4	4	4	4	4	4	4	4	4	4	4	4	4	4	4
97	1	0	3	0	1	0	1	1	1	1	1	1	0	0	1	1	1	1	0	1	0	1	1	1	1	1	1	0	0	1	1	1	0	4	4	3	3	3	3	3	3	3	3	3	3	3	3	4	3
98	1	1	4	0	1	0	1	1	1	1	1	1	0	0	0	1	1	1	1	0	1	1	1	1	1	1	1	0	0	1	1	0	1	3	5	5	5	5	5	5	5	5	5	5	5	5	5	5	5
99	1	0	5	1	1	0	1	1	1	1	1	1	0	0	1	1	1	1	1	1	1	1	1	1	1	1	1	0	0	1	1	1	0	5	5	5	4	4	5	5	5	5	5	5	5	5	4	4	4
100	1	0	5	1	0	1	0	0	0	1	1	1	0	0	0	1	1	0	0	1	0	1	1	1	1	1	1	0	0	0	1	1	0	4	4	4	4	4	4	4	4	4	4	4	4	4	4	4	4
[truncated: 80 more columns]
